# Supplementary material for: Transcriptome Analysis Reveals the Role of Sucrose in the Production of Latilactobacillus sakei L3 Exopolysaccharide
Source: Int J Mol Sci. 2024 Jun 29;25(13):7185. doi: 10.3390/ijms25137185 (PMC11241291; doi:10.3390/ijms25137185)
Supplement: Supplementary file 1 [file ijms-25-07185-s001.zip]

Archive with 1 entries (1 files):
- ijms-3064283-supplementary.pdf
